# Supplementary material for: A systematic review of community-to-facility neonatal referral completion rates in Africa and Asia
Source: BMC Public Health. 2015 Sep 30;15:989. doi: 10.1186/s12889-015-2330-0 (PMC4589085; doi:10.1186/s12889-015-2330-0)
Supplement: Additional file 3: Table S1. — Study description. (XLSX 48 kb) [file 12889_2015_2330_MOESM3_ESM.xlsx]

## Sheet: Study Descriptions
STUDY INFO				DESCRIPTION OF REFERRAL							Availability of referral completion data									OTHER
Study name	region	years of implementation	purpose of the study	findings if referral-related intervention study	frequency of surveillance	offered home-based treatment?	facilitated referral?	who referred, to where	competencies of / training received by the CHWs	distance to facility	early neonatal	early neonatal, broken down by sex	neonatal	neonatal, broken down by sex	time to completion	Completion by severity of illness	self-referral rates?	reasons / predictors of completion	reasons / predictors of non-completion	commonly identified symptoms	incidence	Notes
Projanhmo 1	rural Sylhet, Bangladesh	2003-2005	RCT on antibiotic care delivery & referral	N/A	active on Days 1, 3, 7, but if sick, daily visits made to complete antibiotic therapy and stress completion	Y, those accepting CHW care went up from 35 to 44% during study	N/A	CHW to government subdistrict hospitals, distinguished between completion to qualified vs. unqualified source, 38% of those who sought care from qualified provider sought care from privat esector	women with at least 10th grade education recruited for the purpose of the study, received six week training and 3-day refresher training midway through the study	N/A	N/A	N/A	fluctuations - 37% -> 26% -> 31% ->41%, those who sought care from unqualified people or no treatmen t decreased from 28% to 16%	N/A	N/A	very severe disease (34%), possible very severe disease with multiple signs (25%), possible very severe disease with one sign (10%)	N/A	N/A	N/A	N/A	7.1% with indications for parenteral antibiotics, 16.8% with at least one sign
Projanhmo 2	rural Sylhet, Bangladesh	2004-2006	RCT on BCC, referral, and health facility strengthening	trend in who sought care from qualified provider, comparing intervention vs. control districts (OR 1.08 --> 2.02 --> 2.98), from referral facility (OR 1.02 --> 2.58 --> 2.90), from unqualified providers (OR 0.95 --> 0.51 --> 0.31)	Active on Days 1, 3, 6, 9, final "graduation visit" on day 28	Y	referral slips, birth and neonatal care preparedness cards, referral tracking form, free care if coming to referral facility, system of emergency transport, training of TBAs	referral to Kumudini Hospital, home-based care offered if refused	women with at least 10th grade education recruited for the purpose of this study, received one month of initial trianing	ranging on average from 0.5-2 hours	Y	N/A	increased from 55.7% to 80.1% between first month and third month, and stayed stagnant thereafter (75-80%)	N/A	N/A	Weak, abnormal, or absent cry (75.9%), convulsion (74.8%), and temperature above 101 degrees F (73.2%) reported the highest completion rates. Those who had serious illness had over two times increased odds of complying to referral (aOR 2.37, 1.49-3.77).	Y - cases who arrived with referral slip dropped from 72% to 41% at hospital	CHWs advised them that treatment is available (65.5%), treatment was high quality (34.5%), free of charge (21.$%)	nobody available to accompany mother and child (24.7%), child given traditional treatment (19.1%), bad weather / strike (17.9%), family disliked hospital treatment (12.3%)	N/A	N/A
Nepal Newborn Washing Study	rural Nepal	2002-2006	RCT on chlorhexidine full-body and umbilical cord care	N/A	active on days 1, 2, 3, 4, 6, 8, 10, 12, 14, 21, 28	N/A	N/A	study staff (CHW-level) to nearest facility	non-clinically trained study staff, no details of danger sign detection training available	N/A	N/A	N/A	Y	Y	N/A	more care sought for more severe symptoms (unconsciousness, fever, pneumonia, convulsions / stiffness, any two of difficulty breathing, vomiting, difficulty feeding, fever)	N/A	N/A	N/A	N/A	N/A
MINI	rural Nepal	2005-2007	observational study on offering home-based care and referral for PSBI	N/A	both - active (instructed to visit within 24 hours of delivery), then passive up to 2 months. Graduation visit made at 2 months	Y, first dose of oral cotrimoxazole tablets upon identification, then referral to FB-CHWs for intramuscular gentamicin	N/A	FCHVs to FB-CHWs	FCHVs are village-based government volunteers who receive 18 days of basic training and some refresher/programmatic-specific training	N/A	Y	Y	Y	Y	N/A	N/A	N/A	N/A	N/A	fever (53%), fast breathing (39%), greater than 10 skin pustules (25%)	0.09
ANISA	rural Pakistan	2011-2012	Study on identification of etiologies of newborn sepsis	N/A	active, days 2, 6, 13, 20, 27, 34, 41, 48, 59	N/A	Transport	CHWs to facility, study physicians at facility to tertiary facility	study staff, details N/A	N/A	Y	Y	Y	Y	N/A	N/A	N/A	N/A	N/A
Newhints	Ghana	2008-2009	RCT - training existing community-based surveillance volunteers to identify and conduct ANC/PNC visits	RR 1.94 (1.32-2.84) in intervention area of referral completion, but no change among least poor group (effect modification)	active (2 home visits during pregnancy and 3 in first week)	N/A	training and incentives for volunteers, materials and supervision for hospital newborn care strengthening and sensitasation activities, referral card, counselled on keeping baby warm and frequent bf, dialoged and problem-solved around barriers, 24-hour follow-up to check completion, counselling at 2nd and 3rd PNC visits on five illness signs (stopped or poor feeding, too hot or too cold, difficul…	community-based surveillance volunteers to hospital or clinic, urban residents tended to comply to hospitals / clinics, rural residents to health center	community-based surveillance volunteers are a pre-existing cadre in the Ghana Health Service. Training specifically on assessment and referral of sick kids were conducted over four days.	N/A	N/A	N/A	Y	N/A	N/A	N/A	self-referral and completion not distinguished	completion higher in poorest vs. least poor (88.4% vs. 69.7%), but least poor also slower in completion, wealth quintile (RR 0.77, 0.66-0.90) and gender (females more likely: RR 1.07, 0.99-1.15) as only predictors	NOT affected by distance or cost, perception that baby not severely ill (21%), waiting for improvement (18%), finances (18%)		10% with danger signs	no fees associated with care due to national policy for both intervention and comparison areas
Good Start	peri-urban South Africa, near Durban	2008-2011	RCT on home visit package to improve essential maternal/newborn care and PMTCT	N/A	active, last trimester and early neonatal period (first 24-48 hours, day 3/4, day 10-14, within 3-4 weeks, after 6 weeks)	N/A	referral slips, Partner Defined Quality approach to improve facility quality	CHW to local PHC clinic	N/A	N/A	N/A	N/A	Y	Y	<1 hour (24%), 1-12 hrs. (12%), >12 hours (63%)	N/A	N/A	N/A	NOT affected by distance (83% had no transport difficulty, 56% walked and 38% took taxi), non-completion (small n of 6) - 33% did not realize seriousness, 33% thought no treatment necessary, 33% chose other treatments	difficulty breathing (26%), rash (19%), redness/discharge around cord (17%)	0.06	most, if not all, births occurred in facility, home treatment provided to 24% of mothers
UNEST	rural Uganda	2009-2011	RCT on integrated maternal-newborn care package linking communities to facilities	N/A	active, days 1, 3, 7, then quarterly surveys to follow up on referred newborns	N/A	facility improvement, provision of referral forms, follow-up visit within 24 hours	CHWs to hospital or health center grades II-IV (II and III are PHC clinics)	N/A	N/A	N/A	N/A	Y	Y	N/A	N/A	N/A	for completion within 24 hours of referral: age of mother 0.6 (0.4-0.9) - unclear what comparison and reference are, reminder visit shortly after referral (1.8, 1.2-2.5), newborn being sick at time of referral (2.6, 1.9-3.6) - unclear if this is comparing sick vs. born at home	N/A	N/A	N/A
